# Supplementary material for: Specific Immune Responses and Oncolytic Effects Induced by EBV LMP2A-Armed Modified Ankara-Vaccinia Virus Vectored Vaccines in Nasopharyngeal Cancer
Source: Pharmaceutics. 2025 Jan 3;17(1):52. doi: 10.3390/pharmaceutics17010052 (PMC11768126; doi:10.3390/pharmaceutics17010052)
Supplement: Supplementary file 1 [file pharmaceutics-17-00052-s001.zip]

Archive with 1 entries (1 files):
- pharmaceutics-3326125-supplementary.pdf
